# Supplementary material for: Phrynahamzaoglui Koç & Budak (Caryophyllaceae), a new species from Central Anatolia, Turkey
Source: PhytoKeys. 2018 Sep 19;(109):27–32. doi: 10.3897/phytokeys.109.24609 (PMC6160852; doi:10.3897/phytokeys.109.24609)
Supplement: XML Treatment for Phryna hamzaoglui [file phytokeys.109.24609-treatment1.xml]

<!DOCTYPE tp:taxon-treatment
  PUBLIC "-//TaxonX//DTD Taxonomic Treatment Publishing DTD v0 20100105//EN" "tax-treatment-NSO.dtd">
<tp:taxon-treatment xmlns:tp="http://www.plazi.org/taxpub"><tp:treatment-meta><kwd-group><label>Taxon classification</label><kwd><named-content xmlns:xlink="http://www.w3.org/1999/xlink" content-type="kingdom">Plantae</named-content></kwd><kwd><named-content xmlns:xlink="http://www.w3.org/1999/xlink" content-type="order">Caryophyllales</named-content></kwd><kwd><named-content xmlns:xlink="http://www.w3.org/1999/xlink" content-type="family">Caryophyllaceae</named-content></kwd></kwd-group><mixed-citation publication-type="journal"><person-group><name><surname>Koç</surname><given-names>Murat</given-names></name><name><surname>Budak</surname><given-names>Ümit</given-names></name></person-group><article-title><italic><tp:taxon-name><tp:taxon-name-part taxon-name-part-type="genus" reg="Phryna">Phryna</tp:taxon-name-part><tp:taxon-name-part taxon-name-part-type="species" reg="hamzaoglui">hamzaoglui</tp:taxon-name-part></tp:taxon-name></italic> Koç &amp; Budak (<tp:taxon-name><tp:taxon-name-part taxon-name-part-type="family">Caryophyllaceae</tp:taxon-name-part></tp:taxon-name>), a new species from Central Anatolia, Turkey</article-title><source>PhytoKeys</source><day>19</day><month>9</month><year>2018</year><volume>2018</volume><issue>109</issue><fpage>27</fpage><lpage>32</lpage><pub-id pub-id-type="doi">10.3897/phytokeys.109.24609</pub-id></mixed-citation></tp:treatment-meta><tp:nomenclature><tp:taxon-name>
            <tp:taxon-name-part taxon-name-part-type="genus" reg="Phryna">Phryna</tp:taxon-name-part>
            <tp:taxon-name-part taxon-name-part-type="species" reg="hamzaoglui">hamzaoglui</tp:taxon-name-part>
            <object-id xmlns:xlink="http://www.w3.org/1999/xlink" content-type="ipni" xlink:type="simple">urn:lsid:ipni.org:names:60477028-2</object-id>
          </tp:taxon-name><tp:taxon-authority>Koç &amp; Budak</tp:taxon-authority><tp:taxon-status xmlns:xlink="http://www.w3.org/1999/xlink" xlink:type="simple">sp. nov.</tp:taxon-status><xref ref-type="fig" rid="F1">Figs 1</xref><xref ref-type="fig" rid="F2">, 2</xref><xref ref-type="fig" rid="F3">, 3</xref></tp:nomenclature><tp:treatment-sec sec-type="diagnosis" id="SECID0EAFAC"><title>Diagnosis.</title><p><italic><tp:taxon-name><tp:taxon-name-part taxon-name-part-type="genus" reg="Phryna">Phryna</tp:taxon-name-part><tp:taxon-name-part taxon-name-part-type="species" reg="hamzaoglui">hamzaoglui</tp:taxon-name-part></tp:taxon-name></italic> is related to <italic><tp:taxon-name><tp:taxon-name-part taxon-name-part-type="genus" reg="Phryna">P.</tp:taxon-name-part><tp:taxon-name-part taxon-name-part-type="species" reg="ortegioides">ortegioides</tp:taxon-name-part></tp:taxon-name></italic>. It differs from <italic><tp:taxon-name><tp:taxon-name-part taxon-name-part-type="genus" reg="Phryna">P.</tp:taxon-name-part><tp:taxon-name-part taxon-name-part-type="species" reg="ortegioides">ortegioides</tp:taxon-name-part></tp:taxon-name></italic> mainly because it has a calyx 4–5.5 mm long, teeth 2–2.5 mm long (not 3–4 mm long, teeth 1–2 mm long); petals completely white not purple veins, as long as calyx (not white with purple veins, 1.5–2 times calyx); capsule including calyx (not longer than calyx); seeds ventral and dorsal cells margine S-undulate (not V-Undulate) (Table <xref ref-type="table" rid="T1">1</xref>).</p><table-wrap id="T1" position="float" orientation="portrait"><label>Table 1.</label><caption><p>Diagnostic characters between <italic><tp:taxon-name><tp:taxon-name-part taxon-name-part-type="genus" reg="Phryna">Phryna</tp:taxon-name-part><tp:taxon-name-part taxon-name-part-type="species" reg="hamzaoglui">hamzaoglui</tp:taxon-name-part></tp:taxon-name></italic> and <italic><tp:taxon-name><tp:taxon-name-part taxon-name-part-type="genus" reg="Phryna">P.</tp:taxon-name-part><tp:taxon-name-part taxon-name-part-type="species" reg="ortegioides">ortegioides</tp:taxon-name-part></tp:taxon-name></italic>.</p></caption><table id="TID0E3CAC" rules="all"><tbody><tr><th rowspan="1" colspan="1"/><th rowspan="1" colspan="1">
                    <italic><tp:taxon-name>
                        <tp:taxon-name-part taxon-name-part-type="genus" reg="Phryna">P.</tp:taxon-name-part>
                        <tp:taxon-name-part taxon-name-part-type="species" reg="hamzaoglui">hamzaoglui</tp:taxon-name-part>
                      </tp:taxon-name></italic>
                  </th><th rowspan="1" colspan="1">
                    <italic><tp:taxon-name>
                        <tp:taxon-name-part taxon-name-part-type="genus" reg="Phryna">P.</tp:taxon-name-part>
                        <tp:taxon-name-part taxon-name-part-type="species" reg="ortegioides">ortegioides</tp:taxon-name-part>
                      </tp:taxon-name></italic>
                  </th></tr><tr><td rowspan="1" colspan="1">Calyx</td><td rowspan="1" colspan="1">4–5.5 mm long, teeth 2–2.5 mm long</td><td rowspan="1" colspan="1">3–4 mm long, teeth 1–2 mm long</td></tr><tr><td rowspan="1" colspan="1">Petal</td><td rowspan="1" colspan="1">Completely white not purple veins, as long as calyx</td><td rowspan="1" colspan="1">White with purple veins, 1.5–2 times calyx</td></tr><tr><td rowspan="1" colspan="1">Capsule</td><td rowspan="1" colspan="1">Including calyx</td><td rowspan="1" colspan="1">Longer than calyx</td></tr><tr><td rowspan="1" colspan="1">Seeds</td><td rowspan="1" colspan="1">Ventral and dorsal cells margine S-undulate</td><td rowspan="1" colspan="1">Ventral and dorsal cells margine V-undulate</td></tr></tbody></table></table-wrap></tp:treatment-sec><tp:treatment-sec sec-type="material" id="SECID0EYJAC"><title>Type.</title><p>TURKEY. B6 Malatya: Between Hekimhan and Hasançelebi town, 3 km from Hekimhan, 1100 m a.s.l., hillside, 10 October 2015, Koç 2353, Hamzaoğlu &amp; Budak (holotype ANK; isotypes ANK, GAZI, Bozok Univ. Biology Dept. Herbarium).</p></tp:treatment-sec><tp:treatment-sec sec-type="description" id="SECID0E4JAC"><title>Description.</title><p>Perennial herb. Stems woody caudex, dichotomously forked stems, 30–35 cm, base 1–1.2 mm diam., entirely mixed eglandular and with glandular hairs; internodes 13–20 mm, with glandular hairy. Leaves linear, 6–15 × 0.9–1.1 mm, with glandular hairs, 3–nerved, greenish, solid; acute at apex; sheath membranous, 0.2–0.3 mm long, having glandular hairy. Inflorescence mostly solitary, forming lax terminal racemes. Flowers sessile or subsessile. Bracts lanceolate, 3–4 × 0.8–1 mm; acute at apex. Bracteoles 2–3 pairs; acute at apex. Calyx narrowly campanulate, having densely glandular hairy, 4–5.5 × 1–1.2 mm, with 5 projecting ribs; teeth lanceolate, 2–2.5 mm long; acuminate at apex. Petals oblanceolate, 4–6 × 0.7–0.9 mm, as long as calyx, entirely white not purple veins; rounded at apex; base cuneate. Stamens 4; filaments 3–4 mm long. Styles 2, 3–4 mm long. Capsule oblong, 3.5–5 × 1–1.2 mm, 2–seeded, including calyx.</p><fig id="F1" position="float" orientation="portrait"><label>Figure 1.</label><caption><p><italic><tp:taxon-name><tp:taxon-name-part taxon-name-part-type="genus" reg="Phryna">Phryna</tp:taxon-name-part><tp:taxon-name-part taxon-name-part-type="species" reg="hamzaoglui">hamzaoglui</tp:taxon-name-part></tp:taxon-name></italic>. <bold>A</bold> habit <bold>B</bold> flower <bold>C</bold> petal <bold>D</bold> capsule.</p></caption><graphic xmlns:xlink="http://www.w3.org/1999/xlink" xlink:href="phytokeys-109-027-g001.jpg" position="float" orientation="portrait" xlink:type="simple" id="oo_229477.jpg"/></fig></tp:treatment-sec><tp:treatment-sec sec-type="Seed micromorphology" id="SECID0ECLAC"><title>Seed micromorphology.</title><p>Seeds of <italic><tp:taxon-name><tp:taxon-name-part taxon-name-part-type="genus" reg="Phryna">Phryna</tp:taxon-name-part><tp:taxon-name-part taxon-name-part-type="species" reg="hamzaoglui">hamzaoglui</tp:taxon-name-part></tp:taxon-name></italic> are comma-shaped with prominent radicle, 1–1.4 × 0.8–1 mm; blackish; lateral and dorsal surfaces tuberculate; cells subrectangle, regular; anticlinal cell walls certainly S-undulate; periclinal cell walls convex, wrinkled, upper smooth (Figure <xref ref-type="fig" rid="F2">2</xref>).</p><fig id="F2" position="float" orientation="portrait"><label>Figure 2.</label><caption><p><abbrev xmlns:xlink="http://www.w3.org/1999/xlink" xlink:title="scanning electron microscope" id="ABBRID0E6LAC" xlink:type="simple">SEM</abbrev> photographs of the seed coat. <bold>A</bold><italic><tp:taxon-name><tp:taxon-name-part taxon-name-part-type="genus" reg="Phryna">Phryna</tp:taxon-name-part><tp:taxon-name-part taxon-name-part-type="species" reg="ortegioides">ortegioides</tp:taxon-name-part></tp:taxon-name></italic><bold>B</bold><italic><tp:taxon-name><tp:taxon-name-part taxon-name-part-type="genus" reg="Phryna">P.</tp:taxon-name-part><tp:taxon-name-part taxon-name-part-type="species" reg="hamzaoglui">hamzaoglui</tp:taxon-name-part></tp:taxon-name></italic>. Scale bars: 500 μm (<bold>A1, B1</bold>); 100 μm (<bold>A2, B2</bold>); 40 μm (<bold>A3, B3</bold>).</p></caption><graphic xmlns:xlink="http://www.w3.org/1999/xlink" xlink:href="phytokeys-109-027-g002.jpg" position="float" orientation="portrait" xlink:type="simple" id="oo_229478.jpg"/></fig></tp:treatment-sec><tp:treatment-sec sec-type="etymology" id="SECID0EINAC"><title>Etymology.</title><p>The species is named in honour of the eminent Turkish botanist Prof. Dr. Ergin Hamzaoğlu (Gazi University, Ankara).</p></tp:treatment-sec><tp:treatment-sec sec-type="distribution" id="SECID0ENNAC"><title>Distribution and habitat.</title><p><italic><tp:taxon-name><tp:taxon-name-part taxon-name-part-type="genus" reg="Phryna">Phryna</tp:taxon-name-part><tp:taxon-name-part taxon-name-part-type="species" reg="hamzaoglui">hamzaoglui</tp:taxon-name-part></tp:taxon-name></italic> is an endemic species known only from the type gathering in Central Anatolia (Hekimhan, Malatya) and is an Irano–Turanian element. <italic><tp:taxon-name><tp:taxon-name-part taxon-name-part-type="genus" reg="Phryna">Phryna</tp:taxon-name-part><tp:taxon-name-part taxon-name-part-type="species" reg="hamzaoglui">hamzaoglui</tp:taxon-name-part></tp:taxon-name></italic> prefers hillsides at an altitude of 1100 m in Malatya province.</p><fig id="F3" position="float" orientation="portrait"><label>Figure 3.</label><caption><p>Distribution map of <italic><tp:taxon-name><tp:taxon-name-part taxon-name-part-type="genus" reg="Phryna">Phryna</tp:taxon-name-part><tp:taxon-name-part taxon-name-part-type="species" reg="ortegioides">ortegioides</tp:taxon-name-part></tp:taxon-name></italic> (▲) and <italic><tp:taxon-name><tp:taxon-name-part taxon-name-part-type="genus" reg="Phryna">P.</tp:taxon-name-part><tp:taxon-name-part taxon-name-part-type="species" reg="hamzaoglui">hamzaoglui</tp:taxon-name-part></tp:taxon-name></italic> (●) in Turkey.</p></caption><graphic xmlns:xlink="http://www.w3.org/1999/xlink" xlink:href="phytokeys-109-027-g003.jpg" position="float" orientation="portrait" xlink:type="simple" id="oo_229479.jpg"/></fig></tp:treatment-sec><tp:treatment-sec sec-type="phenology" id="SECID0EMPAC"><title>Phenology.</title><p>Flowering from August to September; fruiting from October.</p></tp:treatment-sec><tp:treatment-sec sec-type="conservation status" id="SECID0ERPAC"><title>Conservation status.</title><p>According to current data, <italic><tp:taxon-name><tp:taxon-name-part taxon-name-part-type="genus" reg="Phryna">Phryna</tp:taxon-name-part><tp:taxon-name-part taxon-name-part-type="species" reg="hamzaoglui">hamzaoglui</tp:taxon-name-part></tp:taxon-name></italic> grows in an area of approximately 1000 km<sup>2</sup> covering the Hekimhan districts of Malatya province. The species, which has a discontinuous distribution, has been reported in only one locality in Malatya. Due to overgrazing, the habitat of this species is under threat and destruction of the species is leading to the reduction in the number of plants. For this reason, it is proposed that the species should be classified as Endangered [EN (B1a)] according to the International Union for Conservation of Nature (<xref ref-type="bibr" rid="B4">IUCN 2014</xref>).</p></tp:treatment-sec><tp:treatment-sec sec-type="material" id="SECID0EJAAE"><title>Other specimens examined.</title><p><italic><tp:taxon-name><tp:taxon-name-part taxon-name-part-type="genus" reg="Phryna">Phryna</tp:taxon-name-part><tp:taxon-name-part taxon-name-part-type="species" reg="ortegioides">ortegioides.</tp:taxon-name-part></tp:taxon-name></italic> TURKEY. Kayseri: Kıranadardı waterfall, 1710 m, 20 July 2013, Hamzaoğlu 6889 &amp; Koç (Bozok Univ. Biology Dept. Herbarium); Kayseri: Sarız, Büyüksöbeçimen town, 15 July 2008, Hamzaoğlu 5229 (Bozok Univ. Biology Dept. Herbarium); Adıyaman: Nemrut mountain, 2000–2200 m, 18 June 1997, Vural &amp; Adıgüzel (GAZI, No: 8222); Elazığ: Keban Altınayva town, 1300 m, 11 August 1995, Ali.A.Dönmez 4899 &amp; Aslantaş (GAZI); Kahramanmaraş: Elbistan, Şardağı, 1600 m, 21 August 1989, Aytaç (GAZI, No: 3012); Kayseri: Erciyes mountain, 2250–2350 m, 21 September 1993, Vural 7028, Duman, Adıgüzel &amp; Erik (GAZI); Nevşehir: Zelve, Akdağ, 1250 m, 08 August 1989, Vural &amp; Eyüboğlu (GAZI, No: 5487); Kırşehir: Kaman, 1200 m, 05 September 1995, Aytaç 7329 &amp; Adıgüzel (GAZI); Kahramanmaraş: Göksu, Çardak, Binboğa mountain, Tülüce hill, 1450–1850 m, 08 August 1988, Aytaç (GAZI, No: 2537).</p></tp:treatment-sec><ref-list><ref id="B4"><mixed-citation xmlns:xlink="http://www.w3.org/1999/xlink" xlink:type="simple"><institution xlink:type="simple">IUCN</institution> (<year>2014</year>) Guidelines for Using the IUCN Red List Categories and Criteria. Version 11, February 2014. <ext-link xlink:type="simple" ext-link-type="uri" xlink:href="http://jr.iucnredlist.org/documents/RedListGuidelines.pdf">http://jr.iucnredlist.org/documents/RedListGuidelines.pdf</ext-link> [Accessed 20 December 2017]</mixed-citation></ref></ref-list></tp:taxon-treatment>
